# Supplementary material for: The first high-altitude autotetraploid haplotype-resolved genome assembled (Rhododendron nivale subsp. boreale) provides new insights into mountaintop adaptation
Source: Gigascience. 2024 Aug 7;13:giae052. doi: 10.1093/gigascience/giae052 (PMC11304948; doi:10.1093/gigascience/giae052)
Supplement: giae052_Supplemental_Files [file giae052_supplemental_files.zip › Supplementary Table.xls]

## Sheet: Table S1
Table S1. Statistics of Pacbio sequencing data
Sample	Total reads (bp)	Total base (Gb)	Max length (bp)	Average length (bp)	reads N50 (bp)
R. nivale subsp. boreale (leaf)	2102300	33.35	48971	15863.4	16146

## Sheet: Table S2
Table S2. Statistics of DNBseq sequencing data
Sample	Library type	Read Length (bp)	Raw Data (Gb)	Clean Data (Gb)	Clean Reads (M)	Q20 (%)	GC Rate (%)
R. nivale subsp. boreale (leaf)	DNBSEQ WGS	150	95.61	93.48	623.17	97.5	40.98
R. nivale subsp. boreale (leaf)	Hi-C Library	150	139.97	138.98	926.54	97.83	40.41
R. nivale subsp. boreale (root, stem, leaf, bud) 1	DNBSEQ Eukaryotic Strand-specific mRNA Library	150	-	7.2	24	98.12	46.9
R. nivale subsp. boreale (root, stem, leaf, bud) 2	DNBSEQ Eukaryotic Strand-specific mRNA Library	150	-	7.21	24.02	97.98	46.83
R. nivale subsp. boreale (root, stem, leaf, bud) 3	DNBSEQ Eukaryotic Strand-specific mRNA Library	150	-	7.23	24.1	98.02	46.92

## Sheet: Table S3
Table S3 Genome survey of R. nivale subsp. boreale
K-mer	K-mer number	Estimated genome size (Gb)	Homozygous (%)	AAAB (%)	AABB (%)	AABC (%)	ABCD (%)	Repeat (%)
19	82258453200	2.49	96.43	2.71	1.58	0.55	0.42	54.8

## Sheet: Table S4
Table S4 Statistics of the R. nivale subsp. boreale genome assembly
Software	Features	Statistic
Hifiasm v0.18.9	Total length (bp)	2485791527
	Unitig N50 (bp)	700962
	Number of contigs	16354
	Largest contig (bp)	6723774
	GC (%)	41.1
	LAI	12.19
HiCanu v2.2	Total length (bp)	2401385746
	Contig N50 (bp)	950772
	Number of contigs	10714
	Largest contig (bp)	10081016
	GC (%)	41.1
	LAI	9.27
Canu v1.9	Total length (bp)	2397944954
	Contig N50 (bp)	120471
	Number of contigs	39548
	Largest contig (bp)	3144297
	GC (%)	40.9
	LAI	11.31
Note: The LAI was calculated based on the whole genome.

## Sheet: Table S5
Table S5 The mapoping rate of short reads and Hifi read to the R. nivale subsp. boreale genome
Samples	Sequencing type	Mapping Rate (%)
leaf	DNA-seq	99.59
leaf	Pacbio CCS	99.87
root, stem, leaf, bud 1	RNA-seq	94.41
root, stem, leaf, bud 2	RNA-seq	94.32
root, stem, leaf, bud 3	RNA-seq	94.37

## Sheet: Table S6
Table S6 Chromosome length disribution of R. nivale subsp. boreale
Homology	Pseudochromosome ID	Length (bp)
HG 1	Chr1	59698239
	Chr2	54364391
	Chr3	55686973
	Chr4	53514972
HG 2	Chr5	52333394
	Chr6	47100220
	Chr7	48399332
	Chr8	47679853
HG 3	Chr9	41443900
	Chr10	41033560
	Chr11	41410143
	Chr12	42191404
HG 4	Chr13	52718867
	Chr14	51415433
	Chr15	49937157
	Chr16	45881066
HG 5	Chr17	49175560
	Chr18	45310806
	Chr19	51390111
	Chr20	48262453
HG 6	Chr21	29731598
	Chr22	31366808
	Chr23	31984758
	Chr24	28060603
HG 7	Chr25	41936733
	Chr26	44386819
	Chr27	43680429
	Chr28	44182517
HG 8	Chr29	40769969
	Chr30	41204244
	Chr31	41607785
	Chr32	42289304
HG 9	Chr33	43123639
	Chr34	36004259
	Chr35	34936555
	Chr36	35490985
HG 10	Chr37	42928453
	Chr38	42227549
	Chr39	48477938
	Chr40	29603252
HG 11	Chr41	27028255
	Chr42	26961948
	Chr43	28336458
	Chr44	23969827
HG 12	Chr45	37236704
	Chr46	35680521
	Chr47	32469550
	Chr48	29702239
HG 13	Chr49	45388630
	Chr50	46618655
	Chr51	44362998
	Chr52	39281799
	total	2169979615
HG: homologous group

## Sheet: Table S7
Table S7 Validation of R. nivale subsp. boreale genome assembly quality using Merqury
Data set	Consensus quality (QV)	Error rate	k-mer Completeness (%)
Chr1	46.7701	2.10374e-05	-
Chr2	46.6276	2.17391e-05	-
Chr3	46.0013	2.51115e-05	-
Chr4	45.9742	2.52686e-05	-
Chr5	47.1243	1.93896e-05	-
Chr6	45.9835	2.52144e-05	-
Chr7	47.0894	1.95463e-05	-
Chr8	45.6094	2.74824e-05	-
Chr9	45.7236	2.67698e-05	-
Chr10	44.8614	3.26483e-05	-
Chr11	45.3988	2.88484e-05	-
Chr12	45.8116	2.62325e-05	-
Chr13	46.5046	2.23634e-05	-
Chr14	46.7224	2.12698e-05	-
Chr15	45.709	2.68597e-05	-
Chr16	45.7277	2.67441e-05	-
Chr17	45.6681	2.71141e-05	-
Chr18	46.6569	2.15931e-05	-
Chr19	47.3025	1.86102e-05	-
Chr20	46.5523	2.21192e-05	-
Chr21	45.2696	2.97197e-05	-
Chr22	46.377	2.30301e-05	-
Chr23	44.4277	3.60771e-05	-
Chr24	45.8396	2.60639e-05	-
Chr25	45.5643	2.77694e-05	-
Chr26	45.5914	2.7597e-05	-
Chr27	46.073	2.47004e-05	-
Chr28	45.7956	2.63292e-05	-
Chr29	45.0282	3.1418e-05	-
Chr30	46.1345	2.43529e-05	-
Chr31	46.74	2.11834e-05	-
Chr32	46.4806	2.24875e-05	-
Chr33	46.1692	2.41589e-05	-
Chr34	45.9939	2.51543e-05	-
Chr35	46.6792	2.14821e-05	-
Chr36	46.6859	2.14489e-05	-
Chr37	45.8713	2.58742e-05	-
Chr38	46.2921	2.34851e-05	-
Chr39	45.8197	2.61838e-05	-
Chr40	45.0932	3.09516e-05	-
Chr41	45.9201	2.55856e-05	-
Chr42	46.3551	2.31468e-05	-
Chr43	46.4957	2.24096e-05	-
Chr44	48.3148	1.47407e-05	-
Chr45	45.6854	2.70062e-05	-
Chr46	46.8865	2.04812e-05	-
Chr47	45.2708	2.97114e-05	-
Chr48	45.3902	2.89056e-05	-
Chr49	46.5742	2.20078e-05	-
Chr50	46.3477	2.31861e-05	-
Chr51	45.8543	2.59758e-05	-
Chr52	46.4443	2.26762e-05	-
all	45.5061	2.81443e-05	97.7893

## Sheet: Table S8
Table S8 Validation of genome assembly quality using BUSCO
Species		Data set	BUSCO annotation assessment results
R. nivale subsp. boreale	Canu v1.9	contigs	C: 98.7% [S: 2.6%, D: 96.1%], F: 0.5%, M: 0.8%, n: 1614
	Hicanu v2.2	contigs	C: 98.9% [S: 0.9%, D: 98.0%], F: 0.4%, M: 0.7%, n: 1614
	Hifiasm v0.18.9	haplotype 1 (n1)	C: 93.0% [S: 87.1%, D: 5.9%], F: 1.9%, M: 5.1%, n: 1614
		haplotype 2 (n2)	C: 91.8% [S: 86.5%, D: 5.3%], F: 2.4%, M: 5.8%, n: 1614
		haplotype 3 (n3)	C: 92.9% [S: 87.3%, D: 5.6%], F: 1.9%, M: 5.2%, n: 1614
		haplotype 4 (n4)	C: 89.6% [S: 84.8%, D: 4.8%], F: 2.4%, M: 8.0%, n: 1614
		all (unitigs)	C: 98.8% [S: 1.0%, D: 97.8%], F:0.4%, M: 0.8%, n: 1614
		all (protein-coding genes)	C: 98.6% [S: 2.9%, D: 95.7%], F:0.2%, M: 1.2%, n: 1614
C: Complete BUSCOs S: Complete and single-copy BUSCOs D: Complete and duplicated BUSCOs F: Fragmented BUSCOs M: Missing BUSCOs n: Total BUSCO groups searched

## Sheet: Table S9
Table S9 Quality of R. nivale subsp. boreale assemble assessment by CRAQ
Chr	Covered.Rate	Low-confident.Rate	Avg.CSH	Avg.CSE(S-AQI)
chr1	0.95216	0.000531607	0	0(100)
chr2	0.958635	0.00056182	0	0(100)
chr3	0.971365	0.000153878	0	0.0184868956564484(98.1682938817992)
chr4	0.955627	0.000207587	0	0(100)
chr5	0.96195	0.000341694	0.0198641	0.0198640823998688(98.0331908612389)
chr6	0.969187	0.000350189	0	0.0438126398896517(95.7133269269531)
chr7	0.963455	0.000508437	0	0.042890323117466(95.8016456563615)
chr8	0.960062	0.000526449	0	0(100)
chr9	0.956412	0.000130272	0	0(100)
chr10	0.972919	0.000114297	0	0.0250486469772946(97.5262467303218)
chr11	0.96786	0.000292658	0.0249506	0(100)
chr12	0.954816	0.000161715	0.0248231	0(100)
chr13	0.9671	0.00020873	0	0.0196138361256538(98.0577263718334)
chr14	0.951005	0.000450487	0.0204514	0(100)
chr15	0.937087	0.000714158	0	0(100)
chr16	0.934381	0.000316688	0	0(100)
chr17	0.942039	0.000151295	0	0.0215864667187088(97.8644853601354)
chr18	0.967197	0.000580789	0	0(100)
chr19	0.953078	0.00037118	0.020417	0(100)
chr20	0.947554	0.000548791	0.0218669	0(100)
chr21	0.925152	0.000262246	0	0.0363553856741094(96.4297535051476)
chr22	0.933226	0.000210541	0	0(100)
chr23	0.946815	0.00082852	0	0(100)
chr24	0.916541	0.000282211	0	0(100)
chr25	0.963562	0.0003604	0	0.0247471778813288(97.5556523119708)
chr26	0.97552	0.000220786	0	0(100)
chr27	0.960428	8.86209e-05	0	0(100)
chr28	0.964175	0.000829378	0	0(100)
chr29	0.972918	0.000250282	0	0(100)
chr30	0.949296	0.000230001	0	0(100)
chr31	0.947471	0.000183163	0	0(100)
chr32	0.955626	0.000395727	0	0.0247446561811681(97.5558983183851)
chr33	0.940944	0.000474566	0	0.0246445321965041(97.5656664926584)
chr34	0.926852	0.000487914	0	0(100)
chr35	0.921994	0.000246561	0	0(100)
chr36	0.884407	0.000235243	0	0.0637176401203473(93.826989190524)
chr37	0.945206	0.00059725	0	0.0246449719278983(97.5656235899812)
chr38	0.939761	0.000567213	0	0.0251992015784175(97.5115648103893)
chr39	0.855473	0.00026183	0	0.0241129177071692(97.6175476037808)
chr40	0.905194	0.000774678	0	0(100)
chr41	0.943258	0.0001521	0	0(100)
chr42	0.951734	0.000584973	0	0(100)
chr43	0.894217	0.000551551	0	0(100)
chr44	0.944913	0.000782901	0	0.044151285793613(95.6809194884677)
chr45	0.95592	0.000583322	0	0.0280935887340214(97.229736646339)
chr46	0.934583	0.000195345	0	0.0299882257229344(97.0456959910366)
chr47	0.912382	0.000280386	0	0.0337556798994783(96.6807686335474)
chr48	0.918533	0.000434008	0	0(100)
chr49	0.947803	0.000566552	0	0(100)
chr50	0.913797	0.000711646	0	0(100)
chr51	0.917698	0.00041476	0	0.0491257797305166(95.2061372144303)
chr52	0.941833	0.000412099	0	0(100)
Genome	0.911197	0.000423787	0.00296689	0.013139101315851(98.694683986744)

## Sheet: Table S10
Table S10 Prediction of R. nivale subsp. boreale repetitive sequences
Type	Repeat size (bp)	proportion (%)
DNA	208174258	8.37
LINE	65020182	2.62
LTR	1071959476	43.12
SINE	229846	0.01
unknown	183158590	7.37
Tandem Repeat	28359532	1.14
Total	1556901884	62.63

[truncated: 23 more sheets: Table S11, Table S12, Table S13, Table S14, Table S15, Table S16, Table S17, Table S18, Table S19, Table S20, Table S21, Table S22, Table S23, Table S24, Table S25, Table S26, Table S27, Table S28, Table S29, Table S30 …]
